# Supplementary material for: Bioinspired Cane Interface for Orientation and Mobility in Virtual Reality Using Haptic and Auditory Feedback
Source: Biomimetics (Basel). 2026 Jul 13;11(7):490. doi: 10.3390/biomimetics11070490 (PMC13406556; doi:10.3390/biomimetics11070490)
Supplement: Supplementary file 1 [file biomimetics-11-00490-s001.zip]

Archive with 1 entries (1 files):
- biomimetics-4389236-supplementary.pdf
